# Supplementary material for: Looking to the past to inform the future: What eDNA from herbarium specimens can tell us about plant–animal interactions
Source: Appl Plant Sci. 2025 Feb 5;13(2):e11633. doi: 10.1002/aps3.11633 (PMC12038733; doi:10.1002/aps3.11633)
Supplement: Supplementary file 2 — Table S1. Photograph credit information for the images used in Figures 1 and 2. [file APS3-13-e11633-s001.xlsx]

## Sheet: Sheet1
Waters et al.—Applications in Plant Sciences 2025 13—Supplemental Table
DOI 10.1002/aps3.11633
Table S1. Photograph credit information for the images used in Figures 1 and 2.
Taxon Photo	Date	Author	Source	License
Acari	2014-05-11	Bernard DUPONT	https://www.flickr.com/photos/berniedup/14170036685/	Attribution-ShareAlike 2.0 Generic
Andrenidae	2019-05-23	Reinhold Möller	https://commons.wikimedia.org/wiki/File:Andrena_cineraria_auf_Raps_5233258.jpg	Attribution-ShareAlike 4.0 International
Annelida	2023-03-12	pinefrog	https://www.inaturalist.org/observations/219047441	Attribution 4.0 International
Anyphaenidae	2017-06-16	Ryan Hodnett	https://en.wikipedia.org/wiki/File%3AGhost_Spider_%28Anyphaenidae%29_-_Guelph%2C_Ontario_2017-06-16.jpg	Attribution-ShareAlike 4.0 International
Aphidae	2009-02-06	Claudio Gratton	https://en.wikipedia.org/wiki/File:Soybeanaphid.jpg	The copyright holder of this file allows anyone to use it for any purpose, provided that the copyright holder is properly attributed. Redistribution, derivative work, commercial use, and all other use is permitted.
Arachnida	2005-09-06	Olaf Leillinger	https://crh.m.wikipedia.org/wiki/Fayl:Xysticus.spec.6890.jpg	Attribution-ShareAlike 2.5 Generic
Arthopoda	2006-05-06	Franco Folini	https://commons.wikimedia.org/wiki/Armadillidium_vulgare#/media/File:Armadillidium_vulgare_001.jpg	Attribution 2.5 Generic
Bovidae	2009-07-07	Kim Hansen	https://en.m.wikipedia.org/wiki/File:Cow_(Fleckvieh_breed)_Oeschinensee_Slaunger_2009-07-07.jpg	Attribution-ShareAlike 3.0 Unported
Brachiopoda	2011-03-01	Hajime Watanabe	https://journals.plos.org/plosgenetics/article/figure?id=10.1371/image.pgen.v07.i03.g001	his is an open-access article distributed under the terms of the Creative Commons Attribution License, which permits unrestricted use, distribution, and reproduction in any medium, provided the original author and source are credited.
Canidae	2010-12-14	Ken Billington	https://commons.wikimedia.org/wiki/File:Dog_%28Canis_lupus_familiaris%29_%281%29.jpg	Attribution-ShareAlike 3.0 Unported
Cecidomyiidae	2015-07-03	Gilles San Martin	https://www.flickr.com/photos/sanmartin/24562493456/	Attribution-ShareAlike 2.0 Generic
Cerambycidea	2014-07-11	gailhampshire	https://www.flickr.com/photos/gails_pictures/16092605579/	Attribution 2.0 Generic
Chiromidae	2006-04-17	entomart	https://en.wikipedia.org/wiki/Chironomidae#/media/File:Chironomus_plumosus01.jpg	Entomart, allows anyone to use it for any purpose, provided that the copyright holder is properly attributed. © entomart
Chrysomelidae	2018-04-03	Christina Butler	https://www.flickr.com/photos/144198875@N02/49570284062/	Attribution 2.0 Generic
Coccinellidae	2003-05-22	Jon Sullivan	https://en.m.wiktionary.org/wiki/File:Ladybird.jpg	public domain
Collembola	2009-02-21	Mvuijlst	https://en.wikipedia.org/wiki/Orchesella_cincta#/media/File:Orchesella_cincta.jpg	Attribution-ShareAlike 3.0 Unported
Conopidae	2016-04-19	gailhampshire	https://www.flickr.com/photos/gails_pictures/26544632565/	Attribution 2.0 Generic
Curculionidae	2019-04-25	Christina Butler	https://www.flickr.com/photos/144198875@N02/48607916747/	Attribution 2.0 Generic
Dermestidae	2015-04-18	Didier Descouens	https://en.wikipedia.org/wiki/Anthrenus_pimpinellae#/media/File:Anthrenus_pimpinellae_MHNT_Fronton.jpg	Attribution-ShareAlike 4.0 International
Ectobiidae	2007-09-01	Hectonichus	https://commons.wikimedia.org/wiki/File:Ectobiidae_-_Ectobius_sp.-1.JPG	Attribution-ShareAlike 3.0 Unported
Endromidae	2012-05-05	Mikael Mildén	https://sv.m.wikipedia.org/wiki/Fil:Endromis_versicolora_-_Sk%C3%A4ckspinnare.jpg	Erkännande-DelaPåSammaVillkor 4.0 Internationell [Attribution ShareAlike]
Formicidae	2009-08-07	JJ Harrison	https://commons.wikimedia.org/wiki/File:Tapinoma_sessile.jpg	Attribution-ShareAlike 3.0 Unported
Geometridae	2013-06-10	xpda	https://commons.m.wikimedia.org/wiki/File:Pleuroprucha_insulsaria_P1420063a.jpg	Attribution-ShareAlike 4.0 International
Halictidae	2010-09-02	Aiwok	https://commons.wikimedia.org/wiki/User:Aiwok/Tiere#/media/File:Lasioglossum_ssp_2.jpg	Attribution-ShareAlike 3.0 Unported
Halimococcidae	2011-01-24	Cwmhiraeth	https://commons.wikimedia.org/w/index.php?title=File:Thysanococcus_pandani.jpg&oldid=48656739	Attribution 3.0 Unported
Linyphiidae	2023-12-01	Emanuele Santarelli	https://www.inaturalist.org/photos/340198615	Attribution-ShareAlike 4.0 International
Liposcelididae	2017-11-05	Andreas Eichler	https://commons.wikimedia.org/wiki/File:2017.11.05.-01-Mannheim_Vogelstang--Buecherlaus_im_Mehl.jpg	Attribution-ShareAlike 4.0 International
Lycaenidae	2015-05-23	Justin Meissen	https://www.flickr.com/photos/40855483@N00/18001203116/	Attribution-ShareAlike 2.0 Generic
Lygaeidae	2008-09-17	Beatriz Moisset	https://bugguide.net/node/view/255471	Attribution-NoDerivs-NonCommercial 1.0 Generic
Nitidulidae	2015-04-29	Gilles San Martin	https://www.flickr.com/photos/sanmartin/31103672154/	Attribution-ShareAlike 2.0 Generic
Pachybolidae	2016-05-21	Katja Schulz	https://www.flickr.com/photos/treegrow/26580499593/	Attribution 2.0 Generic
Paradoxosomatidae	2015-06-15	xpda	https://commons.wikimedia.org/wiki/File:Oxidus_gracilis_P1210306a.jpg	Attribution-ShareAlike 4.0 International
Phalangiidae	2019-08-31	Syrio	https://commons.wikimedia.org/wiki/File:Mitopus_morio_Val_Fredda.jpg	Attribution-ShareAlike 4.0 International
Pseudococcidae	2014-10-29	D-Kuru	https://en.wikipedia.org/wiki/Pseudococcus#/media/File:Mealybug_PNr%C2%B00445.jpg	Attribution-ShareAlike 3.0 Austria
Ptinidae	2011-01-03	gbohne	https://www.flickr.com/photos/gbohne/5326374248/in/photostream/	Attribution-ShareAlike 2.0 Generic
Rodentia	2022-08-22	srjolly	https://www.inaturalist.org/observations/131915861	ttribution-NonCommercial 4.0 International
Salpingidae	2022-03-15	Barry Walter	https://www.inaturalist.org/photos/183372439	Attribution 4.0 International
Sciaridae	2016-07-12	Bj.schoenmakers	https://commons.wikimedia.org/wiki/File:Sciara_analis_or_Sciara_hemerobioides_(Sciaridae_sp.),_Elst_(Gld),_the_Netherlands.jpg	CC0 1.0 Universal
Sciomyzidae	2020-05-16	Frank Vassen	https://www.flickr.com/photos/42244964@N03/49901962023/	Attribution 2.0 Generic
Sphingidae	2023-06-06	VVDubatolov	https://ru.wikipedia.org/wiki/%D0%A4%D0%B0%D0%B9%D0%BB:Phyllosphingia_dissimilis_male_Khekhtsyr.jpg	With Attribution-Subject to Terms of Version 4.0 International
Stratiomyidae	2020-04-27	Christina Butler	https://www.flickr.com/photos/144198875@N02/50682651001/	Attribution 2.0 Generic
Tachinidae	2016-10-09	Vengolis	https://commons.wikimedia.org/wiki/File:Tachina_fly_6756.jpg	Attribution-Share Alike 4.0 International
Thripidae	2016-07-31	Dave Kirkeby	https://commons.wikimedia.org/wiki/File:Frankliniella_occidentalis_7798.jpg	Attribution-ShareAlike 4.0 International
Tineidae	2019-05-26	Ilia Ustyantsev	https://www.flickr.com/photos/155939562@N05/48002033733/	Attribution-ShareAlike (CC BY-SA 2.0)
Tortricidae	2014-06-25	xpda	https://commons.wikimedia.org/wiki/File:Paralobesia_P1000432a.jpg	Attribution-Share Alike 4.0 International
Trochilidae	2024-07-13	Paul Danese	https://commons.m.wikimedia.org/wiki/File:20240707_ruby_throated_hummingbird_bafflin_sanctuary_PD204642_34.jpg	Attribution-Share Alike 4.0 International
Hesperis	2022-05-26	Cbaile19	https://florapittsburghensis.com/tag/hesperis-matronalis/	Commons CC0 Universal Public-Domain Dedication
Hypericum	2020-06-17	Jamie Newman	https://www.inaturalist.org/observations/50054598	Attribution-NonCommercial 4.0 International
Lobelia	2008-07-21	Dr. Thomas G. Barnes	https://commons.wikimedia.org/wiki/File:Lobelia_cardinalis_-_Cardinal_Flower.jpg	public domain
Passiflora	2017-07-25	Christina Butler	https://www.flickr.com/photos/144198875@N02/48067628851/	Attribution 2.0 Generic
Phlox	2023-05-01	hansecj	https://www.inaturalist.org/observations/163220968	Attribution-NonCommercial 4.0 International
Blephilia	2015-05-08	Brian Finzel	https://www.inaturalist.org/observations/194954206	Attribution-NonCommercial 4.0 International
Physaria	2008-05-01	gizzardscout	https://www.inaturalist.org/observations/166726981	Attribution-NonCommercial 4.0 International
Human	2012-07-10	3withcamera	https://commons.wikimedia.org/wiki/File:3_with_camera.jpg	Attribution-Share Alike 4.0 International
